# Supplementary material for: Current patient perspectives of vulvovaginal candidiasis: incidence, symptoms, management and post-treatment outcomes
Source: BMC Womens Health. 2019 Mar 29;19:48. doi: 10.1186/s12905-019-0748-8 (PMC6441174; doi:10.1186/s12905-019-0748-8)
Supplement: Supplementary file 1 — Participants’ responses to the questionnaire. The participants (n = 284) were presented with the survey questionnaire items (Q) regarding previous history of VVC (Q1), lifetime/annual frequencies of VVC episodes (Q2-Q3), vulvovaginal signs and symptoms (Q4), known causes (Q5), choice of clinical interventions for diagnoses and treatment regimens (Q6), post-treatment outcomes (Q7-Q10) and participant demographics (Q11-Q13). A set of 2 to 12 answer choices was included per question. All answer(s) selected by each respondent are indicated (Sheet 1. Raw data). Respondents selecting other as an answer choice in Q5-Q6 provided their specified responses as listed in the corresponding spreadsheets (Sheets 2–3. Q5 others and Q6 others). (XLSX 34 kb) [file 12905_2019_748_MOESM1_ESM.xlsx]

## Sheet: 1. Raw data
Respondent	Q1. Have you ever had a vaginal yeast infection?	Q2. Approximately how many have you had in your lifetime?	Q3. In the course of a year how many do you usually have?	Q4. What signs and symptoms do you usually experience (check all that apply)							Q5. Do you usually know what causes them? (Check all that apply)												Q6. How did or do you manage the infection(s)?		Q7. If you saw a physician and treated accordingly did it relieve your symptoms in most cases?	Q8. If you self-diagnosed and took over the counter anti-fungal topical medication did it relieve your symptoms in most cases?	Q9. Following any successful treatment	Q10. If you are considered a women with recurrent vaginitis (>3 infections/year)	Q11. Race	Q12. Ethnic category	Q13. Age
	Response	Response	Response	Itching	Burning	Cottage cheese like discharge	Redness in the vaginal area	Vaginal pain	Vaginal dryness	Pain during sex	No known cause	Oral contraceptives	Antibiotics	Hormone replacement therapy (HRT)	diabetes	Humid weather	When I was pregnant	After intercourse	After oral sex	A new sexual partner	Feminine hygiene products or douching	Other (please specify)	Response	Other (please specify)	Response	Response	Response	Response	Response	Response	Response
1	Yes	4-10	1	Itching		Cottage cheese like discharge	Redness in the vaginal area						Antibiotics			Humid weather	When I was pregnant						Self-diagnosed and treated with over the counter anti-fungal topical medication.		N/A	Yes	I was cured	N/A	White	Not Hispanic or Latino	26-40
2	No																												White	Not Hispanic or Latino	18-25
3	No																												White	Not Hispanic or Latino	18-25
4	Yes	1-3	0	Itching	Burning	Cottage cheese like discharge												After intercourse					Physician diagnosed with exam only (checked symptoms), treated with over the counter topical medication.		Yes	N/A	I was cured	N/A	White		26-40
5	No																												White	Not Hispanic or Latino	18-25
6	Yes	4-10	2-3	Itching		Cottage cheese like discharge	Redness in the vaginal area		Vaginal dryness		No known cause											special sexual games with same partner, maybe also use of tampons?	Other (please specify)	Physician diagnosed with exam and lab test, treated with over the counter topical medication. AND Self-diagnosed and treated with over the counter anti-fungal topical medication.	Yes	Yes	I was cured until my known cause was evident again	I know why I get them and refrain from the cause as much as possible	White	Not Hispanic or Latino	26-40
7	Yes	1-3	0	Itching			Redness in the vaginal area				No known cause												Physician diagnosed with exam only (checked symptoms), treated with over the counter topical medication.		Yes		I was cured	N/A	White	Not Hispanic or Latino	18-25
8	Yes	1-3	0	Itching	Burning		Redness in the vaginal area				No known cause						When I was pregnant						Physician diagnosed with exam and lab test, treated with over the counter topical medication.		Yes	Yes	I was cured	N/A	White	Not Hispanic or Latino	26-40
9	Yes	4-10	1	Itching		Cottage cheese like discharge			Vaginal dryness	Pain during sex	No known cause												Physician diagnosed with exam only (checked symptoms), treated with over the counter topical medication.		Yes	Yes	I was cured		White	Not Hispanic or Latino	18-25
10	Yes
11	No																												White	Not Hispanic or Latino	26-40
12	Yes	1-3	0	Itching	Burning	Cottage cheese like discharge	Redness in the vaginal area			Pain during sex	No known cause												Physician diagnosed with exam only (checked symptoms), treated with over the counter topical medication.		Yes	N/A	I was cured	N/A	White	Hispanic or Latino	26-40
13	No																												White	Not Hispanic or Latino	41-55
14	No																												White	Not Hispanic or Latino	18-25
15	Yes	1-3	0	Itching		Cottage cheese like discharge	Redness in the vaginal area			Pain during sex	No known cause												Physician diagnosed with exam and lab test, treated with prescription oral or topical medication.		Yes	N/A	I was cured	N/A	White	Not Hispanic or Latino	18-25
16	No																												White	Hispanic or Latino	26-40
17	Yes	4-10	1	Itching							No known cause												Self-diagnosed and treated with over the counter anti-fungal topical medication.		N/A	Yes	I was cured	N/A	White	Not Hispanic or Latino	26-40
18	No																												White	Not Hispanic or Latino	26-40
19	Yes	4-10	1	Itching	Burning	Cottage cheese like discharge	Redness in the vaginal area		Vaginal dryness				Antibiotics						After oral sex		Feminine hygiene products or douching	Intestinal issues cheese and alcohol consumption seem to increase itching	Other (please specify)	Both self diagnosed and by physician	Yes	No	My symptoms recurred quickly (within 1-2 months)	N/A	White	Not Hispanic or Latino	26-40
20	Yes	4-10	2-3	Itching	Burning	Cottage cheese like discharge	Redness in the vaginal area	Vaginal pain		Pain during sex	No known cause							After intercourse	After oral sex				Self-diagnosed and treated with over the counter anti-fungal topical medication.		Yes	Yes		N/A	White	Not Hispanic or Latino	26-40
21	Yes	4-10	2-3	Itching	Burning		Redness in the vaginal area	Vaginal pain										After intercourse					Self-diagnosed and treated with over the counter anti-fungal topical medication.			Yes	I was cured	I know why I get them and refrain from the cause as much as possible	White	Not Hispanic or Latino	26-40
22	Yes	1-3	0	Itching	Burning			Vaginal pain			No known cause												Self-diagnosed and treated with over the counter anti-fungal topical medication.		N/A	Yes	I was cured	N/A	White	Not Hispanic or Latino	26-40
23	Yes	>10	Almost every month	Itching	Burning					Pain during sex								After intercourse	After oral sex				Physician diagnosed with exam and lab test, treated with prescription oral or topical medication.		Yes	Yes	My symptoms recurred quickly (within 1-2 months)	I have infections often but the medication helps each time	White	Not Hispanic or Latino	26-40
24	No																												White	Not Hispanic or Latino	26-40
25	Yes	4-10	0	Itching	Burning	Cottage cheese like discharge					No known cause												Other (please specify)	both self-diagnosed and physiciaion exam with treatment	Yes	Yes	I was cured	N/A	White		41-55
26	Yes	4-10	0	Itching	Burning	Cottage cheese like discharge		Vaginal pain	Vaginal dryness		No known cause							After intercourse		A new sexual partner			Self-diagnosed and treated with over the counter anti-fungal topical medication.		N/A	Yes	I was cured until my known cause was evident again	N/A	White	Not Hispanic or Latino	26-40
27	Yes	4-10	1	Itching	Burning		Redness in the vaginal area	Vaginal pain			No known cause												Physician diagnosed with exam and lab test, treated with prescription oral or topical medication.		Yes	N/A	I was cured	N/A	White	Not Hispanic or Latino	26-40
28	Yes	1-3	0	Itching		Cottage cheese like discharge					No known cause												Physician diagnosed with exam only (checked symptoms), treated with prescription oral or topical medication.		Yes	N/A	I was cured	N/A	Asian	Not Hispanic or Latino	18-25
29	Yes	1-3	0	Itching	Burning	Cottage cheese like discharge							Antibiotics										Physician diagnosed with exam only (checked symptoms), treated with over the counter topical medication.		Yes	N/A	I was cured	N/A	White	Not Hispanic or Latino	26-40
30	No																												White	Not Hispanic or Latino	>55
31	Yes	4-10	1	Itching		Cottage cheese like discharge							Antibiotics										Physician diagnosed with exam only (checked symptoms), treated with prescription oral or topical medication.		Yes	N/A	I was cured until my known cause was evident again	N/A	White	Not Hispanic or Latino	>55
32	Yes	>10	1	Itching	Burning		Redness in the vaginal area	Vaginal pain					Antibiotics									eating sugary foods	Physician diagnosed with exam only (checked symptoms), treated with over the counter topical medication.		Yes	Yes	I was cured until my known cause was evident again	N/A	White	Not Hispanic or Latino	>55
33	No																													Hispanic or Latino	26-40
34	No																												White	Hispanic or Latino	26-40
35	Yes	1-3	1	Itching	Burning	Cottage cheese like discharge	Redness in the vaginal area	Vaginal pain	Vaginal dryness	Pain during sex		Oral contraceptives										Before period.	Other (please specify)	Self diagnosed, went away naturally	N/A	N/A	I was cured	N/A	White	Not Hispanic or Latino	26-40
36	No
37	Yes	1-3	0	Itching	Burning		Redness in the vaginal area													A new sexual partner			Other (please specify)	physician diagnosed, untreated	N/A	N/A	I was cured	N/A	White	Not Hispanic or Latino	26-40
38	Yes	1-3	0	Itching		Cottage cheese like discharge																Non-breathable clothing for an extended period of time	Self-diagnosed and treated with over the counter anti-fungal topical medication.		N/A	Yes	I was cured	N/A	White	Not Hispanic or Latino	26-40
39	No																												Asian	Not Hispanic or Latino	26-40
40	No																												White	Not Hispanic or Latino	26-40
41	No																												White	Not Hispanic or Latino	26-40
42	Yes	4-10	0	Itching	Burning	Cottage cheese like discharge	Redness in the vaginal area			Pain during sex			Antibiotics					After intercourse			Feminine hygiene products or douching	prolonged wear of wet bathing suit, sexual intercourse only if multiple times in short period of time causing irritation	Other (please specify)	self diagnosis and treatment with homeopathic remedy (garlic, natural unsweetened yogurt). I have also gone to a physician diagnosed with exam only and treated with oral medication 1x, self diagnosed and treated with over the counter anti-fungal topical medication 1x which made symptoms worse. I have treated homeopathically all other times.	Yes	No	I was cured	N/A	White	Not Hispanic or Latino	26-40
43	Yes	>10	0	Itching	Burning		Redness in the vaginal area				No known cause												Physician diagnosed with exam and lab test, treated with prescription oral or topical medication.		Yes	N/A	I was cured	N/A	African American	Not Hispanic or Latino	41-55
44	Yes	4-10	0	Itching	Burning	Cottage cheese like discharge					No known cause		Antibiotics										Physician diagnosed with exam only (checked symptoms), treated with over the counter topical medication.		Yes	N/A	I was cured	N/A	Asian		>55
45	Yes	1-3	0			Cottage cheese like discharge						Oral contraceptives	Antibiotics										Self-diagnosed and treated with over the counter anti-fungal topical medication.			Yes	I was cured		White	Not Hispanic or Latino	26-40
46	No																												White	Hispanic or Latino	26-40
47	Yes	4-10	0	Itching				Vaginal pain														I got them a lot when I use the Diva Cup	Self-diagnosed and treated with over the counter anti-fungal topical medication.		Yes	Yes	I was cured until my known cause was evident again	N/A	White	Not Hispanic or Latino	26-40
48	Yes
49	No																												White	Not Hispanic or Latino	26-40
50	Yes	4-10	1	Itching	Burning	Cottage cheese like discharge	Redness in the vaginal area	Vaginal pain	Vaginal dryness	Pain during sex			Antibiotics					After intercourse			Feminine hygiene products or douching		Other (please specify)	Self diagnosed, treated with over the counter lactobacilli ovules	N/A	N/A	I was cured until my known cause was evident again	N/A	White	Not Hispanic or Latino	26-40
51	Yes
52	Yes	4-10	1	Itching	Burning	Cottage cheese like discharge	Redness in the vaginal area	Vaginal pain	Vaginal dryness		No known cause										Feminine hygiene products or douching		Self-diagnosed and treated with over the counter anti-fungal topical medication.		N/A	Yes	I was cured	N/A	White	Not Hispanic or Latino	18-25
53	Yes	1-3	0	Itching			Redness in the vaginal area				No known cause												Physician diagnosed with exam only (checked symptoms), treated with prescription oral or topical medication.		Yes	N/A	I was cured	N/A	White	Not Hispanic or Latino	26-40
54	No																												White	Not Hispanic or Latino	26-40
55	No																												White	Not Hispanic or Latino	26-40
56	Yes	1-3	0			Cottage cheese like discharge											When I was pregnant						Physician diagnosed with exam only (checked symptoms), treated with prescription oral or topical medication.		Yes	N/A	I was cured	N/A	White	Not Hispanic or Latino	41-55
57	No																												Asian	Not Hispanic or Latino	41-55
58	No																												White	Not Hispanic or Latino	26-40
59	Yes	1-3	0	Itching		Cottage cheese like discharge					No known cause												Self-diagnosed and treated with over the counter anti-fungal topical medication.		N/A	Yes	I was cured	N/A	African American	Not Hispanic or Latino	26-40
60	No																												White	Not Hispanic or Latino	26-40
61	Yes	4-10	0	Itching	Burning												When I was pregnant						Self-diagnosed and treated with over the counter anti-fungal topical medication.		N/A	Yes	I was cured	N/A	White	Not Hispanic or Latino	26-40
62	No																												White	Not Hispanic or Latino	41-55
63	No																												Asian	Not Hispanic or Latino	41-55
64	Yes
65	Yes	1-3	0	Itching	Burning						No known cause												Physician diagnosed with exam and lab test, treated with prescription oral or topical medication.		Yes		I was cured	N/A	White	Not Hispanic or Latino	41-55
66	No
67	No																												Asian	Not Hispanic or Latino	26-40
68	No																													Not Hispanic or Latino	26-40
69	Yes	1-3	1	Itching	Burning	Cottage cheese like discharge	Redness in the vaginal area									Humid weather					Feminine hygiene products or douching		Physician diagnosed with exam and lab test, treated with prescription oral or topical medication.		N/A	N/A	I was cured	N/A	White	Hispanic or Latino	>55
70	Yes	4-10	1	Itching		Cottage cheese like discharge	Redness in the vaginal area			Pain during sex			Antibiotics							A new sexual partner			Physician diagnosed with exam only (checked symptoms), treated with prescription oral or topical medication.		Yes	Yes	I was cured until my known cause was evident again		White		41-55
71	Yes	1-3	0	Itching	Burning	Cottage cheese like discharge					No known cause											Plan B	Physician diagnosed with exam only (checked symptoms), treated with prescription oral or topical medication.		Yes	Yes	I was cured	N/A	White	Not Hispanic or Latino	26-40
72	No																												Asian		41-55
73	Yes	4-10	0	Itching		Cottage cheese like discharge							Antibiotics				When I was pregnant						Physician diagnosed with exam and lab test, treated with over the counter topical medication.		Yes	Yes	I was cured	I know why I get them and refrain from the cause as much as possible	White	Not Hispanic or Latino	>55
74	No																													Not Hispanic or Latino	26-40
75	No																												Asian	Not Hispanic or Latino	26-40
76	No																												White	Not Hispanic or Latino	26-40
77	Yes	1-3	1	Itching	Burning								Antibiotics										Physician diagnosed with exam only (checked symptoms), treated with prescription oral or topical medication.		Yes		I was cured	N/A	White	Not Hispanic or Latino	41-55
78	No																												White	Not Hispanic or Latino	26-40
79	No																												White	Not Hispanic or Latino	26-40
80	No																												Asian	Not Hispanic or Latino	26-40
81	No																												Asian	Not Hispanic or Latino	26-40
82	No																												Asian	Not Hispanic or Latino	26-40
83	Yes	>10	>4	Itching			Redness in the vaginal area				No known cause												Physician diagnosed with exam and lab test, treated with prescription oral or topical medication.		No	N/A	My symptoms recurred quickly (within 1-2 months)	I am on constant medication but rarely get relief of symptoms	White	Not Hispanic or Latino	18-25
84	Yes	>10	>4	Itching	Burning	Cottage cheese like discharge		Vaginal pain		Pain during sex	No known cause												Physician diagnosed with exam only (checked symptoms), treated with prescription oral or topical medication.		Yes	No	I was cured	I have infections often but the medication helps each time	White	Not Hispanic or Latino	18-25
85	No																												Asian	Not Hispanic or Latino	18-25
86	Yes	1-3	1	Itching	Burning	Cottage cheese like discharge			Vaginal dryness				Antibiotics										Self-diagnosed and treated with over the counter anti-fungal topical medication.		N/A	Yes	I was cured	N/A	White	Not Hispanic or Latino	18-25
87	Yes	1-3	0	Itching	Burning				Vaginal dryness		No known cause											When on singulair	Self-diagnosed and treated with over the counter anti-fungal topical medication.		N/A	Yes	I was cured until my known cause was evident again	N/A	White	Not Hispanic or Latino	41-55
88	No																												White	Not Hispanic or Latino	18-25
89	Yes	1-3	0	Itching							No known cause		Antibiotics				When I was pregnant						Physician diagnosed with exam only (checked symptoms), treated with over the counter topical medication.		Yes	Yes	I was cured	N/A	White	Not Hispanic or Latino	26-40
90	Yes
91	Yes
92	No																												Asian	Not Hispanic or Latino	26-40
93	Yes	1-3	0		Burning						No known cause						When I was pregnant						Physician diagnosed with exam and lab test, treated with prescription oral or topical medication.		Yes		I was cured		White	Hispanic or Latino	41-55
94	No																												White	Not Hispanic or Latino	41-55
95	No																												White	Not Hispanic or Latino	26-40
96	No																												White	Hispanic or Latino	41-55
97	Yes	>10	1	Itching	Burning	Cottage cheese like discharge				Pain during sex	No known cause												Self-diagnosed and treated with over the counter anti-fungal topical medication.		Yes	Yes	I was cured	I have infections often but the medication helps each time	White	Not Hispanic or Latino	>55
98	No																												White	Not Hispanic or Latino	41-55
99	Yes	4-10	0	Itching	Burning	Cottage cheese like discharge					No known cause												Self-diagnosed and treated with over the counter anti-fungal topical medication.		Yes	Yes	I was cured	N/A	African American	Not Hispanic or Latino	41-55
100	Yes
101	No																												Asian		>55
102	No																												White	Not Hispanic or Latino	26-40
103	Yes
104	Yes	1-3	1	Itching	Burning								Antibiotics										Self-diagnosed and treated with over the counter anti-fungal topical medication.		N/A	Yes	I was cured	N/A	White	Hispanic or Latino	26-40
105	Yes
106	No																												White	Not Hispanic or Latino	26-40
107	Yes	1-3	0	Itching	Burning		Redness in the vaginal area		Vaginal dryness	Pain during sex								After intercourse					Self-diagnosed and treated with over the counter anti-fungal topical medication.			Yes	I was cured		White	Not Hispanic or Latino	41-55
108	No																												Asian	Not Hispanic or Latino	26-40
109	No																												White	Hispanic or Latino	26-40
110	Yes	4-10	2-3	Itching								Oral contraceptives											Physician diagnosed with exam only (checked symptoms), treated with prescription oral or topical medication.		Yes		I was cured until my known cause was evident again	I have infections often but the medication helps each time
111	No																												Asian	Not Hispanic or Latino	26-40
112	No																												White	Not Hispanic or Latino	26-40
113	Yes	4-10	1	Itching	Burning	Cottage cheese like discharge			Vaginal dryness	Pain during sex						Humid weather					Feminine hygiene products or douching	Bath products	Self-diagnosed and treated with over the counter anti-fungal topical medication.		Yes	Yes	I was cured until my known cause was evident again	N/A	White	Not Hispanic or Latino	18-25
114	Yes	4-10	1	Itching		Cottage cheese like discharge					No known cause												Physician diagnosed with exam only (checked symptoms), treated with prescription oral or topical medication.		Yes	Yes	I was cured	N/A	White	Not Hispanic or Latino	26-40
115	Yes	1-3	0	Itching		Cottage cheese like discharge				Pain during sex			Antibiotics								Feminine hygiene products or douching		Physician diagnosed with exam only (checked symptoms), treated with prescription oral or topical medication.		Yes	Yes	I was cured	N/A	White	Not Hispanic or Latino	26-40
116	No																												Asian	Not Hispanic or Latino	26-40
117	No																												Asian	Not Hispanic or Latino	26-40
118	No																												White	Not Hispanic or Latino	26-40
119	Yes
120	Yes	>10	Almost every month	Itching	Burning	Cottage cheese like discharge	Redness in the vaginal area	Vaginal pain		Pain during sex	No known cause												Physician diagnosed with exam and lab test, treated with prescription oral or topical medication.		Yes	No	My symptoms recurred quickly (within 1-2 months)	I am on constant medication for relief of symptoms	White	Not Hispanic or Latino	26-40
121	Yes	1-3	2-3	Itching	Burning	Cottage cheese like discharge	Redness in the vaginal area	Vaginal pain	Vaginal dryness	Pain during sex	No known cause		Antibiotics										Physician diagnosed with exam and lab test, treated with prescription oral or topical medication.		No	No	My symptoms recurred quickly (within 1-2 months)	I am on constant medication but rarely get relief of symptoms	White	Not Hispanic or Latino	26-40
122	Yes	>10	1		Burning				Vaginal dryness	Pain during sex	No known cause		Antibiotics										Self-diagnosed and treated with over the counter anti-fungal topical medication.		No	No	My symptoms recurred quickly (within 1-2 months)	I am on constant medication for relief of symptoms	White	Not Hispanic or Latino	>55
123	Yes	>10	1				Redness in the vaginal area		Vaginal dryness		No known cause												Physician diagnosed with exam and lab test, treated with prescription oral or topical medication.		Yes	N/A	My symptoms recurred quickly (within 1-2 months)	I am on constant medication for relief of symptoms	White	Not Hispanic or Latino	>55
124	Yes	>10	Almost every month	Itching	Burning	Cottage cheese like discharge	Redness in the vaginal area	Vaginal pain	Vaginal dryness	Pain during sex	No known cause		Antibiotics			Humid weather	When I was pregnant	After intercourse			Feminine hygiene products or douching		Other (please specify)	All the above	Yes	Yes	My symptoms recurred quickly (within 1-2 months)	I am on constant medication but rarely get relief of symptoms	White		26-40
125	Yes	>10	Almost every month	Itching	Burning			Vaginal pain		Pain during sex	No known cause												Physician diagnosed with exam and lab test, treated with prescription oral or topical medication.		No	No	My symptoms recurred quickly (within 1-2 months)	I am on constant medication for relief of symptoms	White	Not Hispanic or Latino	18-25
126	Yes	>10	Almost every month	Itching	Burning		Redness in the vaginal area	Vaginal pain		Pain during sex			Antibiotics					After intercourse					Physician diagnosed with exam and lab test, treated with prescription oral or topical medication.		No	N/A	My symptoms recurred quickly (within 1-2 months)	I am on constant medication but rarely get relief of symptoms	White	Not Hispanic or Latino	41-55
127	Yes	>10	Almost every month	Itching	Burning		Redness in the vaginal area	Vaginal pain	Vaginal dryness	Pain during sex								After intercourse					Physician diagnosed with exam and lab test, treated with prescription oral or topical medication.		Yes	No	I was cured until my known cause was evident again	I have infections often but the medication helps each time	White	Not Hispanic or Latino	41-55
128	Yes	>10	2-3		Burning			Vaginal pain		Pain during sex	No known cause												Physician diagnosed with exam and lab test, treated with prescription oral or topical medication.		Yes	N/A		I am on constant medication for relief of symptoms	White	Not Hispanic or Latino	41-55
129	Yes	>10	Almost every month			Cottage cheese like discharge	Redness in the vaginal area			Pain during sex	No known cause		Antibiotics							A new sexual partner			Physician diagnosed with exam and lab test, treated with prescription oral or topical medication.		Yes	No	My symptoms recurred quickly (within 1-2 months)	I am on constant medication for relief of symptoms	White	Hispanic or Latino	18-25
130	Yes	>10	Almost every month	Itching	Burning	Cottage cheese like discharge	Redness in the vaginal area		Vaginal dryness	Pain during sex	No known cause												Physician diagnosed with exam and lab test, treated with prescription oral or topical medication.		No	No	My symptoms recurred quickly (within 1-2 months)	I am on constant medication but rarely get relief of symptoms	White	Not Hispanic or Latino	26-40
131	Yes	4-10	0	Itching			Redness in the vaginal area	Vaginal pain	Vaginal dryness		No known cause		Antibiotics										Other (please specify)	Initially tried to treat myself with Otc suppositories, when that didn't work I sought out my gyn, she put me on 1 yeast infection pill and creams, when the infection persisted I was recommended to Dr. Nyrjesy who put me on Diflucan only and solved the problem	Yes	No	I was cured	N/A	White	Not Hispanic or Latino	26-40
132	Yes	>10	Almost every month	Itching	Burning	Cottage cheese like discharge	Redness in the vaginal area	Vaginal pain			No known cause												Physician diagnosed with exam and lab test, treated with over the counter topical medication.		Yes	Yes	My symptoms recurred quickly (within 1-2 months)	I have infections often but the medication helps each time	White	Not Hispanic or Latino	18-25
133	Yes	>10	>4	Itching	Burning	Cottage cheese like discharge		Vaginal pain		Pain during sex	No known cause												Physician diagnosed with exam and lab test, treated with prescription oral or topical medication.		No	No	My symptoms recurred quickly (within 1-2 months)	I have infections often but the medication helps each time	White	Hispanic or Latino	18-25
134	Yes	4-10	2-3	Itching	Burning	Cottage cheese like discharge	Redness in the vaginal area	Vaginal pain	Vaginal dryness	Pain during sex								After intercourse	After oral sex	A new sexual partner			Physician diagnosed with exam and lab test, treated with prescription oral or topical medication.		No	No	I was cured until my known cause was evident again	I know why I get them and refrain from the cause as much as possible	White	Not Hispanic or Latino	26-40
135	Yes	>10	Almost every month	Itching		Cottage cheese like discharge	Redness in the vaginal area	Vaginal pain		Pain during sex	No known cause	Oral contraceptives	Antibiotics			Humid weather		After intercourse	After oral sex			Before my period	Physician diagnosed with exam and lab test, treated with prescription oral or topical medication.		No	No	My symptoms recurred quickly (within 1-2 months)	I am on constant medication but rarely get relief of symptoms	African American	Not Hispanic or Latino	26-40
136	Yes	>10	0	Itching						Pain during sex	No known cause												Physician diagnosed with exam and lab test, treated with prescription oral or topical medication.		Yes	N/A	I was cured	N/A	White		41-55
137	Yes	>10	Almost every month	Itching	Burning		Redness in the vaginal area	Vaginal pain		Pain during sex	No known cause												Physician diagnosed with exam and lab test, treated with prescription oral or topical medication.		Yes	N/A	My symptoms recurred quickly (within 1-2 months)	I have infections often but the medication helps each time	White	Not Hispanic or Latino	18-25
138	Yes	>10	Almost every month	Itching	Burning	Cottage cheese like discharge	Redness in the vaginal area	Vaginal pain	Vaginal dryness		No known cause												Physician diagnosed with exam and lab test, treated with prescription oral or topical medication.		Yes	N/A	My symptoms recurred quickly (within 1-2 months)	N/A		Hispanic or Latino	26-40
139	Yes	>10	2-3	Itching	Burning		Redness in the vaginal area			Pain during sex	No known cause												Physician diagnosed with exam and lab test, treated with prescription oral or topical medication.		Yes	No	I was cured until my known cause was evident again	I have infections often but the medication helps each time	White	Not Hispanic or Latino	>55
140	Yes	>10	0	Itching	Burning	Cottage cheese like discharge	Redness in the vaginal area	Vaginal pain	Vaginal dryness	Pain during sex	No known cause												Physician diagnosed with exam and lab test, treated with prescription oral or topical medication.		Yes	N/A	My symptoms recurred quickly (within 1-2 months)	I have infections often but the medication helps each time	White	Not Hispanic or Latino	41-55
141	Yes	1-3	1	Itching	Burning	Cottage cheese like discharge	Redness in the vaginal area	Vaginal pain	Vaginal dryness				Antibiotics										Physician diagnosed with exam and lab test, treated with prescription oral or topical medication.		No	N/A	My symptoms recurred quickly (within 1-2 months)	I am on constant medication for relief of symptoms	White	Not Hispanic or Latino	26-40
142	Yes	>10	>4	Itching	Burning		Redness in the vaginal area		Vaginal dryness	Pain during sex								After intercourse				When I was taking oral contraceptives I would get one everytime I took the placebo's	Self-diagnosed and treated with over the counter anti-fungal topical medication.		No	No	My symptoms recurred quickly (within 1-2 months)	I am on constant medication for relief of symptoms	White	Not Hispanic or Latino	>55
143	Yes	>10	2-3	Itching		Cottage cheese like discharge	Redness in the vaginal area		Vaginal dryness	Pain during sex			Antibiotics			Humid weather	When I was pregnant				Feminine hygiene products or douching		Self-diagnosed and treated with over the counter anti-fungal topical medication.		Yes	Yes	My symptoms recurred quickly (within 1-2 months)	I have infections often but the medication helps each time	African American	Not Hispanic or Latino	41-55
144	Yes	4-10	>4	Itching					Vaginal dryness		No known cause												Physician diagnosed with exam and lab test, treated with prescription oral or topical medication.		Yes	No	My symptoms recurred quickly (within 1-2 months)	I have infections often but the medication helps each time	White	Not Hispanic or Latino	18-25
145	Yes	>10	Almost every month		Burning			Vaginal pain	Vaginal dryness	Pain during sex	No known cause		Antibiotics					After intercourse	After oral sex				Physician diagnosed with exam and lab test, treated with prescription oral or topical medication.		Yes	No	My symptoms recurred quickly (within 1-2 months)	I have infections often but the medication helps each time	White	Not Hispanic or Latino	18-25
146	Yes	>10	>4		Burning		Redness in the vaginal area	Vaginal pain	Vaginal dryness													I am susceptible to them from having lichen sclerosus	Other (please specify)	I would also self diagnose and treat with over the counter anti fungal treatments as well	Yes	Yes	I was cured	I have infections often but the medication helps each time	White	Not Hispanic or Latino	41-55
147	Yes	>10	Almost every month	Itching	Burning	Cottage cheese like discharge	Redness in the vaginal area	Vaginal pain		Pain during sex	No known cause												Physician diagnosed with exam and lab test, treated with prescription oral or topical medication.		Yes	Yes	My symptoms recurred quickly (within 1-2 months)	I have infections often but the medication helps each time	White		41-55
148	Yes	1-3	1	Itching	Burning	Cottage cheese like discharge	Redness in the vaginal area	Vaginal pain	Vaginal dryness	Pain during sex				Hormone replacement therapy (HRT)		Humid weather		After intercourse					Physician diagnosed with exam and lab test, treated with prescription oral or topical medication.		N/A	N/A		N/A	White	Not Hispanic or Latino	26-40
149	Yes	>10	Almost every month	Itching	Burning	Cottage cheese like discharge	Redness in the vaginal area		Vaginal dryness	Pain during sex	No known cause												Physician diagnosed with exam and lab test, treated with prescription oral or topical medication.		No	N/A	My symptoms recurred quickly (within 1-2 months)	I am on constant medication but rarely get relief of symptoms	White	Hispanic or Latino	26-40
150	Yes	4-10	2-3	Itching	Burning		Redness in the vaginal area		Vaginal dryness		No known cause												Physician diagnosed with exam and lab test, treated with prescription oral or topical medication.		No	N/A	My symptoms recurred quickly (within 1-2 months)	I am on constant medication but rarely get relief of symptoms	White	Not Hispanic or Latino	41-55
151	Yes	4-10	0	Itching	Burning	Cottage cheese like discharge	Redness in the vaginal area				No known cause												Physician diagnosed with exam and lab test, treated with prescription oral or topical medication.		Yes	N/A	I was cured	N/A	White	Not Hispanic or Latino	41-55
152	Yes	>10	2-3	Itching	Burning		Redness in the vaginal area	Vaginal pain		Pain during sex	No known cause											Possibly related to DIV?	Physician diagnosed with exam and lab test, treated with prescription oral or topical medication.		Yes	N/A	My symptoms recurred quickly (within 1-2 months)	I am on constant medication for relief of symptoms	White	Not Hispanic or Latino	26-40
153	Yes	>10	Almost every month	Itching	Burning	Cottage cheese like discharge	Redness in the vaginal area		Vaginal dryness	Pain during sex			Antibiotics		diabetes			After intercourse	After oral sex			bakery foods, alcohol, cocktail, wine, soda	Physician diagnosed with exam and lab test, treated with prescription oral or topical medication.		Yes	N/A	My symptoms recurred quickly (within 1-2 months)	I know why I get them and refrain from the cause as much as possible	Asian	Not Hispanic or Latino	26-40
154	Yes	>10	>4	Itching		Cottage cheese like discharge	Redness in the vaginal area				No known cause												Physician diagnosed with exam and lab test, treated with prescription oral or topical medication.		Yes	N/A	My symptoms recurred quickly (within 1-2 months)	I have infections often but the medication helps each time	White	Not Hispanic or Latino	41-55
155	Yes	>10	Almost every month	Itching	Burning	Cottage cheese like discharge			Vaginal dryness	Pain during sex	No known cause							After intercourse		A new sexual partner	Feminine hygiene products or douching	Scented/ Lotion Tissue Paper	Physician diagnosed with exam and lab test, treated with prescription oral or topical medication.		Yes	No	My symptoms recurred quickly (within 1-2 months)	I am on constant medication for relief of symptoms	African American	Not Hispanic or Latino	26-40
156	Yes	1-3	1	Itching		Cottage cheese like discharge												After intercourse					Physician diagnosed with exam and lab test, treated with prescription oral or topical medication.		Yes	Yes	I was cured	N/A	African American	Not Hispanic or Latino	18-25
157	Yes	4-10	1	Itching	Burning	Cottage cheese like discharge	Redness in the vaginal area	Vaginal pain		Pain during sex			Antibiotics										Physician diagnosed with exam only (checked symptoms), treated with prescription oral or topical medication.		Yes	No	I was cured until my known cause was evident again	I am on constant medication but rarely get relief of symptoms	White	Not Hispanic or Latino	26-40
158	Yes	>10	2-3	Itching	Burning				Vaginal dryness	Pain during sex	No known cause		Antibiotics										Physician diagnosed with exam and lab test, treated with prescription oral or topical medication.		Yes	N/A	I was cured until my known cause was evident again	I have infections often but the medication helps each time	White	Not Hispanic or Latino	>55
159	Yes	>10	1	Itching	Burning	Cottage cheese like discharge	Redness in the vaginal area			Pain during sex			Antibiotics							A new sexual partner		high sugar consumption	Other (please specify)	started in 20's with doctor prescribed, now in 60's self medicate	Yes	Yes	I was cured until my known cause was evident again	N/A	White		>55
160	Yes	>10	Almost every month	Itching	Burning	Cottage cheese like discharge	Redness in the vaginal area	Vaginal pain	Vaginal dryness	Pain during sex						Humid weather		After intercourse			Feminine hygiene products or douching	Streess	Physician diagnosed with exam and lab test, treated with prescription oral or topical medication.		Yes	No	I was cured until my known cause was evident again	I have infections often but the medication helps each time		Hispanic or Latino	26-40
161	Yes		1	Itching	Burning		Redness in the vaginal area	Vaginal pain		Pain during sex										A new sexual partner		Hormones or lack of estrogen	Physician diagnosed with exam and lab test, treated with prescription oral or topical medication.		N/A	N/A	I was cured	I am on constant medication for relief of symptoms	White	Not Hispanic or Latino	>55
162	Yes	>10	2-3	Itching	Burning		Redness in the vaginal area			Pain during sex	No known cause		Antibiotics										Physician diagnosed with exam and lab test, treated with prescription oral or topical medication.		Yes	N/A	My symptoms recurred quickly (within 1-2 months)	I am on constant medication for relief of symptoms	White	Not Hispanic or Latino	26-40
163	Yes	>10	>4	Itching	Burning			Vaginal pain	Vaginal dryness	Pain during sex	No known cause												Physician diagnosed with exam and lab test, treated with prescription oral or topical medication.		Yes	N/A	My symptoms recurred quickly (within 1-2 months)	I am on constant medication for relief of symptoms	White	Not Hispanic or Latino	>55
164	Yes	>10	2-3	Itching	Burning		Redness in the vaginal area	Vaginal pain		Pain during sex											Feminine hygiene products or douching	After period, thongs, sweaty clothing	Physician diagnosed with exam and lab test, treated with prescription oral or topical medication.		Yes	Yes	My symptoms recurred quickly (within 1-2 months)	N/A	White	Not Hispanic or Latino	18-25
165	Yes	4-10	2-3	Itching	Burning	Cottage cheese like discharge	Redness in the vaginal area	Vaginal pain	Vaginal dryness	Pain during sex						Humid weather					Feminine hygiene products or douching	chlorine from swimming pools	Other (please specify)	self diagnosed, treated with prescription oral medication and over the counter	Yes	Yes	I was cured	I have infections often but the medication helps each time	White	Not Hispanic or Latino	18-25
166	Yes	>10	2-3	Itching	Burning			Vaginal pain		Pain during sex	No known cause												Physician diagnosed with exam and lab test, treated with prescription oral or topical medication.		Yes	N/A	My symptoms recurred quickly (within 1-2 months)	I have infections often but the medication helps each time	White	Hispanic or Latino	26-40
167	Yes	1-3	0	Itching			Redness in the vaginal area				No known cause												Physician diagnosed with exam and lab test, treated with prescription oral or topical medication.		Yes	N/A	I was cured	N/A	White	Not Hispanic or Latino	26-40
168	Yes
169	Yes	4-10	0			Cottage cheese like discharge					No known cause		Antibiotics										Physician diagnosed with exam and lab test, treated with prescription oral or topical medication.		Yes	N/A	I was cured	N/A	White	Not Hispanic or Latino	>55
170	Yes	>10	>4	Itching	Burning		Redness in the vaginal area	Vaginal pain		Pain during sex	No known cause												Physician diagnosed with exam and lab test, treated with prescription oral or topical medication.		Yes	N/A	My symptoms recurred quickly (within 1-2 months)	I have infections often but the medication helps each time	White	Not Hispanic or Latino	>55
171	Yes	>10	Almost every month	Itching	Burning	Cottage cheese like discharge	Redness in the vaginal area	Vaginal pain		Pain during sex	No known cause												Physician diagnosed with exam and lab test, treated with prescription oral or topical medication.		Yes	N/A	I was cured	I am on constant medication for relief of symptoms	White	Not Hispanic or Latino	26-40
172	Yes	>10	Almost every month	Itching	Burning	Cottage cheese like discharge	Redness in the vaginal area				No known cause							After intercourse		A new sexual partner			Physician diagnosed with exam only (checked symptoms), treated with prescription oral or topical medication.		No	No	My symptoms recurred quickly (within 1-2 months)	I am on constant medication but rarely get relief of symptoms	White	Not Hispanic or Latino	26-40
173	Yes	1-3	0	Itching	Burning								Antibiotics										Physician diagnosed with exam and lab test, treated with prescription oral or topical medication.		Yes	N/A	I was cured	N/A	White		41-55
174	Yes
175	Yes	4-10	1	Itching		Cottage cheese like discharge			Vaginal dryness		No known cause												Physician diagnosed with exam and lab test, treated with prescription oral or topical medication.		Yes	N/A	I was cured	N/A	White	Not Hispanic or Latino	>55
176	Yes	>10	>4	Itching	Burning	Cottage cheese like discharge	Redness in the vaginal area	Vaginal pain	Vaginal dryness	Pain during sex			Antibiotics							A new sexual partner			Physician diagnosed with exam and lab test, treated with prescription oral or topical medication.		Yes	Yes	My symptoms recurred quickly (within 1-2 months)	I have infections often but the medication helps each time	White	Not Hispanic or Latino	26-40
177	Yes	>10	Almost every month	Itching	Burning	Cottage cheese like discharge	Redness in the vaginal area		Vaginal dryness	Pain during sex	No known cause												Physician diagnosed with exam and lab test, treated with prescription oral or topical medication.		Yes	No	My symptoms recurred quickly (within 1-2 months)	I have infections often but the medication helps each time	African American	Not Hispanic or Latino	26-40
178	Yes	4-10	>4	Itching	Burning	Cottage cheese like discharge	Redness in the vaginal area		Vaginal dryness		No known cause		Antibiotics						After oral sex				Physician diagnosed with exam only (checked symptoms), treated with over the counter topical medication.		No	No	My symptoms recurred quickly (within 1-2 months)	I am on constant medication for relief of symptoms	White	Not Hispanic or Latino	26-40
179	Yes	>10	Almost every month	Itching	Burning		Redness in the vaginal area	Vaginal pain														don't know	Physician diagnosed with exam and lab test, treated with prescription oral or topical medication.		Yes	N/A	My symptoms recurred quickly (within 1-2 months)	I have infections often but the medication helps each time	White	Not Hispanic or Latino	>55
180	Yes	>10	2-3	Itching	Burning		Redness in the vaginal area				No known cause						When I was pregnant						Physician diagnosed with exam and lab test, treated with prescription oral or topical medication.		Yes	No	My symptoms recurred quickly (within 1-2 months)	I am on constant medication for relief of symptoms	White	Not Hispanic or Latino	26-40
181	Yes	>10	>4	Itching	Burning		Redness in the vaginal area	Vaginal pain					Antibiotics				When I was pregnant					Before period	Self-diagnosed and treated with over the counter anti-fungal topical medication.		Yes	Yes	My symptoms recurred quickly (within 1-2 months)	I am on constant medication for relief of symptoms	White	Not Hispanic or Latino	26-40
182	Yes	4-10	0	Itching	Burning		Redness in the vaginal area	Vaginal pain					Antibiotics					After intercourse	After oral sex	A new sexual partner			Physician diagnosed with exam and lab test, treated with prescription oral or topical medication.		Yes	No	I was cured	N/A	African American	Not Hispanic or Latino	>55
183	Yes	>10	>4	Itching	Burning		Redness in the vaginal area	Vaginal pain		Pain during sex	No known cause												Physician diagnosed with exam and lab test, treated with prescription oral or topical medication.		Yes	Yes	I was cured until my known cause was evident again	I am on constant medication for relief of symptoms	African American	Not Hispanic or Latino	41-55
184	Yes	>10	>4			Cottage cheese like discharge							Antibiotics									Swimming, exercising	Self-diagnosed and treated with over the counter anti-fungal topical medication.		Yes	No	My symptoms recurred quickly (within 1-2 months)	I am on constant medication but rarely get relief of symptoms	White	Not Hispanic or Latino	41-55
185	Yes	>10	2-3	Itching	Burning		Redness in the vaginal area			Pain during sex		Oral contraceptives	Antibiotics					After intercourse	After oral sex				Physician diagnosed with exam and lab test, treated with prescription oral or topical medication.		No	N/A	My symptoms recurred quickly (within 1-2 months)	I am on constant medication for relief of symptoms	White	Not Hispanic or Latino	26-40
186	Yes	>10	2-3	Itching	Burning		Redness in the vaginal area				No known cause												Physician diagnosed with exam and lab test, treated with prescription oral or topical medication.		Yes	N/A	I was cured	N/A	White	Not Hispanic or Latino	>55
187	Yes	>10	>4	Itching	Burning		Redness in the vaginal area	Vaginal pain	Vaginal dryness	Pain during sex			Antibiotics					After intercourse					Physician diagnosed with exam and lab test, treated with prescription oral or topical medication.		Yes	No	My symptoms recurred quickly (within 1-2 months)	I have infections often but the medication helps each time	White	Not Hispanic or Latino	41-55
188	Yes	>10	>4	Itching	Burning		Redness in the vaginal area				No known cause		Antibiotics										Physician diagnosed with exam and lab test, treated with prescription oral or topical medication.		Yes	N/A	I was cured until my known cause was evident again	I have infections often but the medication helps each time	White	Not Hispanic or Latino	>55
189	Yes	>10	>4	Itching	Burning	Cottage cheese like discharge	Redness in the vaginal area		Vaginal dryness				Antibiotics				When I was pregnant	After intercourse	After oral sex			whenever the yeast feels like taking over!	Physician diagnosed with exam and lab test, treated with prescription oral or topical medication.		Yes	No	My symptoms recurred quickly (within 1-2 months)	I am on constant medication for relief of symptoms	African American	Not Hispanic or Latino	26-40
190	Yes	4-10	>4	Itching	Burning	Cottage cheese like discharge	Redness in the vaginal area	Vaginal pain			No known cause												Physician diagnosed with exam only (checked symptoms), treated with prescription oral or topical medication.		Yes	No	My symptoms recurred quickly (within 1-2 months)	I have infections often but the medication helps each time	White	Not Hispanic or Latino	18-25
191	Yes	>10	Almost every month	Itching			Redness in the vaginal area				No known cause												Physician diagnosed with exam and lab test, treated with prescription oral or topical medication.		Yes	No	I was cured until my known cause was evident again	I am on constant medication for relief of symptoms	White	Not Hispanic or Latino	>55
192	Yes	>10	2-3	Itching	Burning		Redness in the vaginal area			Pain during sex	No known cause	Oral contraceptives	Antibiotics										Self-diagnosed and treated with over the counter anti-fungal topical medication.		N/A	Yes	I was cured until my known cause was evident again	I have infections often but the medication helps each time	White	Not Hispanic or Latino	26-40
193	Yes	4-10		Itching	Burning																		Physician diagnosed with exam and lab test, treated with prescription oral or topical medication.		Yes	N/A			White	Not Hispanic or Latino	>55
194	Yes	4-10	>4	Itching		Cottage cheese like discharge	Redness in the vaginal area	Vaginal pain	Vaginal dryness	Pain during sex	No known cause							After intercourse					Physician diagnosed with exam and lab test, treated with prescription oral or topical medication.		Yes	Yes	My symptoms recurred quickly (within 1-2 months)	I am on constant medication for relief of symptoms	White	Not Hispanic or Latino	41-55
195	Yes	>10	Almost every month	Itching	Burning		Redness in the vaginal area	Vaginal pain					Antibiotics										Self-diagnosed and treated with over the counter anti-fungal topical medication.		N/A	Yes	I was cured until my known cause was evident again	I am on constant medication but rarely get relief of symptoms	White	Not Hispanic or Latino	26-40
196	No																												White	Not Hispanic or Latino	26-40
197	Yes	>10	>4	Itching	Burning	Cottage cheese like discharge	Redness in the vaginal area											After intercourse					Physician diagnosed with exam only (checked symptoms), treated with prescription oral or topical medication.		Yes	N/A	My symptoms recurred quickly (within 1-2 months)	I am on constant medication for relief of symptoms	African American	Not Hispanic or Latino	18-25
198	Yes	4-10	>4	Itching		Cottage cheese like discharge	Redness in the vaginal area						Antibiotics			Humid weather							Physician diagnosed with exam and lab test, treated with prescription oral or topical medication.		Yes	No	I was cured until my known cause was evident again	N/A	White	Not Hispanic or Latino	18-25
199	Yes	1-3	0	Itching			Redness in the vaginal area											After intercourse					Physician diagnosed with exam and lab test, treated with prescription oral or topical medication.		Yes	N/A	I was cured	N/A	White	Not Hispanic or Latino	41-55
200	Yes	4-10	1	Itching	Burning								Antibiotics										Physician diagnosed with exam and lab test, treated with prescription oral or topical medication.		Yes	No	I was cured	N/A	White	Not Hispanic or Latino	18-25
201	Yes	>10	Almost every month	Itching	Burning	Cottage cheese like discharge	Redness in the vaginal area	Vaginal pain		Pain during sex	No known cause												Physician diagnosed with exam and lab test, treated with prescription oral or topical medication.		Yes	No	My symptoms recurred quickly (within 1-2 months)	I am on constant medication for relief of symptoms	White	Not Hispanic or Latino	41-55
202	Yes	1-3	0	Itching		Cottage cheese like discharge					No known cause												Physician diagnosed with exam only (checked symptoms), treated with prescription oral or topical medication.		Yes	N/A	I was cured	N/A	African American		>55
203	Yes	4-10	2-3	Itching	Burning	Cottage cheese like discharge	Redness in the vaginal area						Antibiotics			Humid weather						Wearing Sweaty underwear, eating too much sugar.	Physician diagnosed with exam and lab test, treated with prescription oral or topical medication.		Yes	No	I was cured	N/A	White	Not Hispanic or Latino	26-40
204	Yes	>10	>4	Itching	Burning	Cottage cheese like discharge	Redness in the vaginal area			Pain during sex								After intercourse		A new sexual partner			Physician diagnosed with exam and lab test, treated with prescription oral or topical medication.		Yes	Yes	My symptoms recurred quickly (within 1-2 months)	I am on constant medication for relief of symptoms	White	Not Hispanic or Latino	26-40
205	Yes	4-10	1	Itching	Burning				Vaginal dryness		No known cause												Other (please specify)	Physician diagnosed with exam and lab test with treated with boric acid	Yes	N/A	I was cured	I have infections often but the medication helps each time	White		>55
206	Yes	>10	Almost every month	Itching	Burning	Cottage cheese like discharge	Redness in the vaginal area	Vaginal pain	Vaginal dryness		No known cause												Physician diagnosed with exam and lab test, treated with prescription oral or topical medication.		Yes	No	My symptoms recurred quickly (within 1-2 months)	I am on constant medication for relief of symptoms	White	Hispanic or Latino	26-40
207	Yes	1-3	0	Itching	Burning						No known cause												Physician diagnosed with exam and lab test, treated with prescription oral or topical medication.		Yes	N/A	I was cured	N/A	White	Not Hispanic or Latino	>55
208	Yes	4-10	1	Itching		Cottage cheese like discharge					No known cause												Physician diagnosed with exam and lab test, treated with prescription oral or topical medication.		Yes	No	I was cured	N/A	White	Not Hispanic or Latino	41-55
209	Yes	1-3	0	Itching	Burning	Cottage cheese like discharge												After intercourse					Self-diagnosed and treated with over the counter anti-fungal topical medication.		N/A	Yes	I was cured	N/A	White	Not Hispanic or Latino	26-40
210	Yes	4-10	0	Itching				Vaginal pain					Antibiotics										Other (please specify)	Physician misdiagnosed and have severe infection for four months until found new doctor who gave oral med	No	No	I was cured	N/A	White		>55
211	Yes	>10	Almost every month	Itching	Burning		Redness in the vaginal area	Vaginal pain		Pain during sex	No known cause												Physician diagnosed with exam and lab test, treated with prescription oral or topical medication.		No	Yes	My symptoms recurred quickly (within 1-2 months)	I am on constant medication but rarely get relief of symptoms	White	Not Hispanic or Latino	26-40
212	Yes	>10	Almost every month					Vaginal pain			No known cause												Physician diagnosed with exam only (checked symptoms), treated with prescription oral or topical medication.		No	No	My symptoms recurred quickly (within 1-2 months)	N/A	African American	Not Hispanic or Latino	26-40
213	Yes	1-3	0	Itching	Burning						No known cause	Oral contraceptives	Antibiotics										Physician diagnosed with exam and lab test, treated with prescription oral or topical medication.		Yes	Yes	I was cured	N/A	White	Not Hispanic or Latino	41-55
214	Yes	1-3	2-3	Itching	Burning	Cottage cheese like discharge			Vaginal dryness	Pain during sex	No known cause		Antibiotics			Humid weather						stress	Physician diagnosed with exam and lab test, treated with prescription oral or topical medication.		No	No	I was cured until my known cause was evident again	I am on constant medication for relief of symptoms	White	Not Hispanic or Latino	26-40
215	Yes	>10	Almost every month		Burning		Redness in the vaginal area	Vaginal pain		Pain during sex	No known cause												Physician diagnosed with exam and lab test, treated with prescription oral or topical medication.		Yes	No	My symptoms recurred quickly (within 1-2 months)	I am on constant medication for relief of symptoms	White	Not Hispanic or Latino	41-55
216	Yes	4-10	1	Itching	Burning					Pain during sex						Humid weather							Physician diagnosed with exam only (checked symptoms), treated with prescription oral or topical medication.		Yes	N/A	I was cured until my known cause was evident again	N/A	White	Not Hispanic or Latino	18-25
217	Yes	>10	2-3	Itching		Cottage cheese like discharge	Redness in the vaginal area			Pain during sex			Antibiotics			Humid weather		After intercourse				Not changing after exercising/sweating	Physician diagnosed with exam only (checked symptoms), treated with prescription oral or topical medication.		Yes	Yes	I was cured	I have infections often but the medication helps each time	White	Not Hispanic or Latino	26-40
218	No																												White		>55
219	No																												African American	Not Hispanic or Latino	18-25
220	Yes	4-10	2-3	Itching	Burning	Cottage cheese like discharge		Vaginal pain		Pain during sex	No known cause												Other (please specify)	I've self-diagnosed then purchased over the counter topical medication. I've also been diagnosis by physicians who have prescribed both topical and oral medications on different occasions.	Yes	Yes	My symptoms recurred quickly (within 1-2 months)	I am on constant medication for relief of symptoms	African American		18-25
221	Yes	>10	Almost every month	Itching	Burning	Cottage cheese like discharge		Vaginal pain		Pain during sex								After intercourse	After oral sex	A new sexual partner	Feminine hygiene products or douching		Physician diagnosed with exam and lab test, treated with prescription oral or topical medication.		Yes	Yes	My symptoms recurred quickly (within 1-2 months)	I am on constant medication for relief of symptoms	White	Not Hispanic or Latino	26-40
222	Yes	>10	2-3		Burning		Redness in the vaginal area	Vaginal pain			No known cause		Antibiotics										Physician diagnosed with exam and lab test, treated with prescription oral or topical medication.		Yes	N/A	I was cured until my known cause was evident again	I know why I get them and refrain from the cause as much as possible	White	Hispanic or Latino	26-40
223	Yes	1-3	1	Itching	Burning	Cottage cheese like discharge	Redness in the vaginal area	Vaginal pain	Vaginal dryness	Pain during sex			Antibiotics										Physician diagnosed with exam and lab test, treated with prescription oral or topical medication.		Yes	No	I was cured	I am on constant medication but rarely get relief of symptoms	White	Not Hispanic or Latino	18-25
224	Yes
225	Yes	>10	>4	Itching	Burning	Cottage cheese like discharge	Redness in the vaginal area	Vaginal pain	Vaginal dryness	Pain during sex	No known cause												Physician diagnosed with exam and lab test, treated with prescription oral or topical medication.		Yes	N/A	My symptoms recurred quickly (within 1-2 months)	I am on constant medication but rarely get relief of symptoms	African American	Not Hispanic or Latino	41-55
226	Yes	4-10	1		Burning	Cottage cheese like discharge	Redness in the vaginal area					Oral contraceptives											Physician diagnosed with exam and lab test, treated with over the counter topical medication.		Yes	Yes	My symptoms recurred quickly (within 1-2 months)	I have infections often but the medication helps each time	White	Not Hispanic or Latino	26-40
227	Yes	>10	>4	Itching	Burning		Redness in the vaginal area		Vaginal dryness		No known cause		Antibiotics					After intercourse			Feminine hygiene products or douching		Physician diagnosed with exam and lab test, treated with prescription oral or topical medication.		No	N/A	My symptoms recurred quickly (within 1-2 months)	I am on constant medication for relief of symptoms	White	Not Hispanic or Latino	26-40
228	Yes	1-3	0	Itching	Burning	Cottage cheese like discharge		Vaginal pain			No known cause						When I was pregnant						Physician diagnosed with exam only (checked symptoms), treated with prescription oral or topical medication.		Yes	No	I was cured	N/A	White	Not Hispanic or Latino	26-40
229	Yes	>10	2-3	Itching	Burning		Redness in the vaginal area	Vaginal pain			No known cause		Antibiotics										Physician diagnosed with exam only (checked symptoms), treated with prescription oral or topical medication.		No	No	My symptoms recurred quickly (within 1-2 months)	N/A	White	Not Hispanic or Latino	26-40
230	Yes	>10	>4	Itching	Burning	Cottage cheese like discharge	Redness in the vaginal area	Vaginal pain	Vaginal dryness	Pain during sex	No known cause		Antibiotics						After oral sex				Physician diagnosed with exam only (checked symptoms), treated with prescription oral or topical medication.		No	No	My symptoms recurred quickly (within 1-2 months)		White	Not Hispanic or Latino	26-40
231	Yes	>10	Almost every month	Itching	Burning	Cottage cheese like discharge	Redness in the vaginal area	Vaginal pain	Vaginal dryness	Pain during sex	No known cause												Physician diagnosed with exam and lab test, treated with prescription oral or topical medication.		Yes	Yes	My symptoms recurred quickly (within 1-2 months)	I am on constant medication for relief of symptoms	White	Not Hispanic or Latino	18-25
232	Yes	4-10	1	Itching					Vaginal dryness		No known cause												Physician diagnosed with exam and lab test, treated with prescription oral or topical medication.		Yes	Yes	I was cured until my known cause was evident again	N/A	White	Not Hispanic or Latino	26-40
233	Yes	>10	>4	Itching	Burning		Redness in the vaginal area	Vaginal pain		Pain during sex	No known cause												Physician diagnosed with exam and lab test, treated with prescription oral or topical medication.		Yes	No	My symptoms recurred quickly (within 1-2 months)	I have infections often but the medication helps each time	White	Not Hispanic or Latino	26-40
234	Yes	>10	Almost every month	Itching	Burning	Cottage cheese like discharge		Vaginal pain		Pain during sex		Oral contraceptives	Antibiotics			Humid weather		After intercourse				time of the month	Self-diagnosed and treated with over the counter anti-fungal topical medication.		Yes	No	My symptoms recurred quickly (within 1-2 months)	I am on constant medication but rarely get relief of symptoms	White	Not Hispanic or Latino	26-40
235	Yes	>10	>4	Itching	Burning	Cottage cheese like discharge	Redness in the vaginal area			Pain during sex			Antibiotics					After intercourse	After oral sex				Physician diagnosed with exam only (checked symptoms), treated with prescription oral or topical medication.		Yes	N/A	My symptoms recurred quickly (within 1-2 months)	I have infections often but the medication helps each time	African American		41-55
236	Yes	>10	>4	Itching	Burning		Redness in the vaginal area	Vaginal pain	Vaginal dryness				Antibiotics			Humid weather						Perhaps stress and perhaps radiation therapy	Other (please specify)	Occasionally self diagnose and use physician prescription	Yes	N/A	My symptoms recurred quickly (within 1-2 months)	I am on constant medication for relief of symptoms	White	Not Hispanic or Latino	>55
237	Yes	>10	Almost every month	Itching		Cottage cheese like discharge	Redness in the vaginal area		Vaginal dryness				Antibiotics					After intercourse			Feminine hygiene products or douching		Physician diagnosed with exam and lab test, treated with prescription oral or topical medication.		Yes	No	My symptoms recurred quickly (within 1-2 months)	I have infections often but the medication helps each time	African American	Not Hispanic or Latino	26-40
238	Yes
239	Yes	>10	Almost every month	Itching	Burning	Cottage cheese like discharge	Redness in the vaginal area			Pain during sex	No known cause		Antibiotics					After intercourse					Physician diagnosed with exam only (checked symptoms), treated with prescription oral or topical medication.		N/A	No	My symptoms recurred quickly (within 1-2 months)	I am on constant medication but rarely get relief of symptoms	White	Not Hispanic or Latino	>55
240	Yes	>10	>4	Itching	Burning	Cottage cheese like discharge	Redness in the vaginal area	Vaginal pain		Pain during sex			Antibiotics								Feminine hygiene products or douching	If I have eaten more sugar than usual	Physician diagnosed with exam and lab test, treated with prescription oral or topical medication.		Yes	No	My symptoms recurred quickly (within 1-2 months)	I have infections often but the medication helps each time	White	Not Hispanic or Latino	41-55
241	Yes
242	Yes	>10	Almost every month	Itching		Cottage cheese like discharge							Antibiotics		diabetes						Feminine hygiene products or douching		Physician diagnosed with exam and lab test, treated with prescription oral or topical medication.		No	No	My symptoms recurred quickly (within 1-2 months)	I am on constant medication but rarely get relief of symptoms	African American	Not Hispanic or Latino	41-55
243	Yes	>10	Almost every month	Itching	Burning	Cottage cheese like discharge	Redness in the vaginal area				No known cause		Antibiotics					After intercourse					Physician diagnosed with exam and lab test, treated with prescription oral or topical medication.		No	No	My symptoms recurred quickly (within 1-2 months)	I am on constant medication but rarely get relief of symptoms	African American	Not Hispanic or Latino	41-55
244	Yes	>10	>4	Itching	Burning	Cottage cheese like discharge	Redness in the vaginal area				No known cause		Antibiotics										Self-diagnosed and treated with over the counter anti-fungal topical medication.		Yes	Yes	My symptoms recurred quickly (within 1-2 months)	I am on constant medication for relief of symptoms	African American	Not Hispanic or Latino	26-40
245	Yes	1-3	0	Itching		Cottage cheese like discharge											When I was pregnant						Other (please specify)	I let it play its course and it went away on its own	N/A	N/A	I was cured	N/A	White	Hispanic or Latino	26-40
246	Yes	4-10	>4	Itching	Burning	Cottage cheese like discharge	Redness in the vaginal area	Vaginal pain	Vaginal dryness		No known cause												Physician diagnosed with exam and lab test, treated with prescription oral or topical medication.		No	N/A	My symptoms recurred quickly (within 1-2 months)	I am on constant medication but rarely get relief of symptoms	Asian	Not Hispanic or Latino	26-40
247	Yes	4-10	2-3		Burning			Vaginal pain	Vaginal dryness		No known cause											vaginal dryness	Physician diagnosed with exam only (checked symptoms), treated with prescription oral or topical medication.		Yes	N/A	My symptoms recurred quickly (within 1-2 months)	I have infections often but the medication helps each time	White	Not Hispanic or Latino	>55
248	Yes	4-10	0	Itching	Burning		Redness in the vaginal area	Vaginal pain	Vaginal dryness	Pain during sex		Oral contraceptives	Antibiotics		diabetes			After intercourse					Physician diagnosed with exam and lab test, treated with prescription oral or topical medication.		Yes	N/A	I was cured	I know why I get them and refrain from the cause as much as possible	White	Not Hispanic or Latino	>55
249	Yes	1-3	0	Itching	Burning	Cottage cheese like discharge	Redness in the vaginal area				No known cause					Humid weather							Other (please specify)	told doctor my symptoms, prescription topical ointment	Yes	N/A	I was cured	N/A	White	Not Hispanic or Latino	26-40
250	Yes	>10	>4	Itching	Burning	Cottage cheese like discharge	Redness in the vaginal area	Vaginal pain		Pain during sex	No known cause												Self-diagnosed and treated with over the counter anti-fungal topical medication.		Yes	Yes	My symptoms recurred quickly (within 1-2 months)	I have infections often but the medication helps each time	White	Not Hispanic or Latino	26-40
251	No																												African American	Not Hispanic or Latino	26-40
252	No																												White	Not Hispanic or Latino	>55
253	Yes	4-10	1	Itching		Cottage cheese like discharge	Redness in the vaginal area						Antibiotics							A new sexual partner			Physician diagnosed with exam only (checked symptoms), treated with prescription oral or topical medication.		Yes	N/A	I was cured	N/A	African American	Not Hispanic or Latino	26-40
254	No																												White	Not Hispanic or Latino	18-25
255	Yes	1-3	1	Itching	Burning		Redness in the vaginal area	Vaginal pain					Antibiotics			Humid weather							Self-diagnosed and treated with over the counter anti-fungal topical medication.		N/A	Yes	I was cured	N/A	White	Not Hispanic or Latino	41-55
256	Yes	1-3	1	Itching							No known cause												Self-diagnosed and treated with over the counter anti-fungal topical medication.			Yes	I was cured	N/A	African American	Not Hispanic or Latino	41-55
257	Yes	1-3	1	Itching			Redness in the vaginal area	Vaginal pain							diabetes	Humid weather							Self-diagnosed and treated with over the counter anti-fungal topical medication.		N/A	Yes	I was cured	I am on constant medication for relief of symptoms	African American	Not Hispanic or Latino	41-55
258	Yes	4-10	2-3	Itching												Humid weather							Physician diagnosed with exam only (checked symptoms), treated with prescription oral or topical medication.		Yes	N/A	I was cured	N/A	African American	Not Hispanic or Latino	41-55
259	Yes	1-3	1	Itching					Vaginal dryness		No known cause		Antibiotics			Humid weather							Physician diagnosed with exam and lab test, treated with prescription oral or topical medication.		Yes	Yes	I was cured	I know why I get them and refrain from the cause as much as possible	African American	Not Hispanic or Latino	>55
260	Yes	>10	Almost every month	Itching					Vaginal dryness	Pain during sex												diet	Physician diagnosed with exam and lab test, treated with prescription oral or topical medication.		Yes		I was cured	I know why I get them and refrain from the cause as much as possible	African American	Not Hispanic or Latino	>55
261	Yes	>10	1	Itching									Antibiotics										Physician diagnosed with exam and lab test, treated with prescription oral or topical medication.		Yes	N/A	I was cured	N/A	White	Not Hispanic or Latino	41-55
262	Yes	4-10	1	Itching	Burning	Cottage cheese like discharge				Pain during sex								After intercourse					Self-diagnosed and treated with over the counter anti-fungal topical medication.		N/A	Yes	I was cured	N/A	White	Not Hispanic or Latino	41-55
263	Yes	>10	>4		Burning	Cottage cheese like discharge																exercise and sweating	Physician diagnosed with exam and lab test, treated with prescription oral or topical medication.		Yes	No	I was cured	I have infections often but the medication helps each time	White	Not Hispanic or Latino	41-55
264	Yes	1-3	1	Itching	Burning	Cottage cheese like discharge	Redness in the vaginal area				No known cause												Self-diagnosed and treated with over the counter anti-fungal topical medication.		N/A	Yes	I was cured	N/A	White		41-55
265	Yes	4-10	1	Itching				Vaginal pain	Vaginal dryness	Pain during sex			Antibiotics					After intercourse			Feminine hygiene products or douching		Physician diagnosed with exam and lab test, treated with prescription oral or topical medication.		Yes	Yes	I was cured until my known cause was evident again	I know why I get them and refrain from the cause as much as possible	African American	Not Hispanic or Latino	26-40
266	Yes	1-3	1	Itching		Cottage cheese like discharge	Redness in the vaginal area				No known cause												Self-diagnosed and treated with over the counter anti-fungal topical medication.		N/A	Yes	I was cured	N/A	White	Not Hispanic or Latino	26-40
267	No																												African American	Not Hispanic or Latino	26-40
268	Yes	1-3	1	Itching							No known cause												Physician diagnosed with exam and lab test, treated with prescription oral or topical medication.		Yes	Yes	I was cured	N/A	African American	Not Hispanic or Latino	26-40
269	Yes	4-10	1	Itching	Burning	Cottage cheese like discharge							Antibiotics										Physician diagnosed with exam only (checked symptoms), treated with prescription oral or topical medication.		Yes	N/A	I was cured until my known cause was evident again	I have infections often but the medication helps each time	African American	Not Hispanic or Latino	41-55
270	Yes	1-3				Cottage cheese like discharge															Feminine hygiene products or douching		Physician diagnosed with exam and lab test, treated with prescription oral or topical medication.		Yes	Yes	I was cured	N/A	African American	Not Hispanic or Latino	>55
271	No																												African American		41-55
272	Yes	1-3	1	Itching		Cottage cheese like discharge							Antibiotics		diabetes						Feminine hygiene products or douching		Physician diagnosed with exam only (checked symptoms), treated with prescription oral or topical medication.		Yes	No	I was cured	N/A	White	Not Hispanic or Latino	41-55
273	Yes	>10	2-3	Itching		Cottage cheese like discharge							Antibiotics				When I was pregnant	After intercourse			Feminine hygiene products or douching		Physician diagnosed with exam only (checked symptoms), treated with prescription oral or topical medication.		Yes	N/A	I was cured	N/A	White	Hispanic or Latino	41-55
274	Yes	1-3	1	Itching	Burning						No known cause												Self-diagnosed and treated with over the counter anti-fungal topical medication.		N/A	Yes	I was cured	N/A	White	Not Hispanic or Latino	41-55
275	Yes	1-3	1	Itching			Redness in the vaginal area										When I was pregnant						Self-diagnosed and treated with over the counter anti-fungal topical medication.		N/A	Yes	I was cured	N/A	White	Not Hispanic or Latino	41-55
276	Yes	1-3	1	Itching	Burning	Cottage cheese like discharge					No known cause									A new sexual partner			Physician diagnosed with exam and lab test, treated with prescription oral or topical medication.		Yes	Yes	I was cured until my known cause was evident again	N/A	African American	Not Hispanic or Latino	18-25
277	Yes	4-10	1	Itching	Burning		Redness in the vaginal area	Vaginal pain					Antibiotics			Humid weather						Exercise in humid weather	Physician diagnosed with exam and lab test, treated with prescription oral or topical medication.		Yes	N/A	I was cured	N/A	White	Not Hispanic or Latino	26-40
278	No																												African American		>55
279	Yes	1-3		Itching		Cottage cheese like discharge					No known cause												Self-diagnosed and treated with over the counter anti-fungal topical medication.			Yes	I was cured		White	Not Hispanic or Latino	41-55
280	Yes	1-3	1	Itching							No known cause												Other (please specify)	clears on its own	N/A	N/A	I was cured	N/A	Asian	Not Hispanic or Latino	26-40
281	Yes	4-10	1	Itching		Cottage cheese like discharge	Redness in the vaginal area						Antibiotics					After intercourse		A new sexual partner			Self-diagnosed and treated with over the counter anti-fungal topical medication.		N/A	Yes	I was cured	N/A	White		26-40
282	Yes	1-3	1	Itching		Cottage cheese like discharge	Redness in the vaginal area			Pain during sex			Antibiotics										Self-diagnosed and treated with over the counter anti-fungal topical medication.		N/A	Yes	I was cured	N/A	White	Not Hispanic or Latino	26-40
283	Yes	4-10	1	Itching	Burning	Cottage cheese like discharge	Redness in the vaginal area	Vaginal pain			No known cause	Oral contraceptives				Humid weather		After intercourse		A new sexual partner			Self-diagnosed and treated with over the counter anti-fungal topical medication.		N/A	No	I was cured until my known cause was evident again	N/A	White	Not Hispanic or Latino	26-40
284	No

## Sheet: 2. Q5. others
Other (please specify)
special sexual games with same partner, maybe also use of tampons?
Intestinal issues cheese and alcohol consumption seem to increase itching
eating sugary foods
Before period.
Non-breathable clothing for an extended period of time
prolonged wear of wet bathing suit, sexual intercourse only if multiple times in short period of time causing irritation
I got them a lot when I use the Diva Cup
Plan B
When on singulair
Bath products
Before my period
When I was taking oral contraceptives I would get one everytime I took the placebo's
I am susceptible to them from having lichen sclerosus
Possibly related to DIV?
bakery foods, alcohol, cocktail, wine, soda
Scented/ Lotion Tissue Paper
high sugar consumption
Streess
Hormones or lack of estrogen
After period, thongs, sweaty clothing
chlorine from swimming pools
don't know
Before period
Swimming, exercising
whenever the yeast feels like taking over!
Wearing Sweaty underwear, eating too much sugar.
stress
Not changing after exercising/sweating
time of the month
Perhaps stress and perhaps radiation therapy
If I have eaten more sugar than usual
vaginal dryness
diet
exercise and sweating
Exercise in humid weather

## Sheet: 3. Q6. others
Other (please specify)
Physician diagnosed with exam and lab test, treated with over the counter topical medication. AND Self-diagnosed and treated with over the counter anti-fungal topical medication.
Both self diagnosed and by physician
both self-diagnosed and physiciaion exam with treatment
Self diagnosed, went away naturally
physician diagnosed, untreated
self diagnosis and treatment with homeopathic remedy (garlic, natural unsweetened yogurt). I have also gone to a physician diagnosed with exam only and treated with oral medication 1x, self diagnosed and treated with over the counter anti-fungal topical medication 1x which made symptoms worse. I have treated homeopathically all other times.
Self diagnosed, treated with over the counter lactobacilli ovules
All the above
Initially tried to treat myself with Otc suppositories, when that didn't work I sought out my gyn, she put me on 1 yeast infection pill and creams, when the infection persisted I was recommended to Dr. Nyrjesy who put me on Diflucan only and solved the problem
I would also self diagnose and treat with over the counter anti fungal treatments as well
started in 20's with doctor prescribed, now in 60's self medicate
self diagnosed, treated with prescription oral medication and over the counter
Physician diagnosed with exam and lab test with treated with boric acid
Physician misdiagnosed and have severe infection for four months until found new doctor who gave oral med
I've self-diagnosed then purchased over the counter topical medication. I've also been diagnosis by physicians who have prescribed both topical and oral medications on different occasions.
Occasionally self diagnose and use physician prescription
I let it play its course and it went away on its own
told doctor my symptoms, prescription topical ointment
clears on its own
